# Supplementary material for: Sleep Health, Individual Characteristics, Lifestyle Factors, and Marathon Completion Time in Marathon Runners: A Retrospective Investigation of the 2016 London Marathon
Source: Brain Sci. 2023 Sep 20;13(9):1346. doi: 10.3390/brainsci13091346 (PMC10527296; doi:10.3390/brainsci13091346)
Supplement: Supplementary file 1 [file brainsci-13-01346-s001.zip]

Archive with 1 entries (1 files):
- brainsci-2545256-supplementary.pdf
